# Supplementary material for: Allopregnanolone Promotes Migration and Invasion of Human Glioblastoma Cells through the Protein Tyrosine Kinase c-Src Activation
Source: Int J Mol Sci. 2022 Apr 30;23(9):4996. doi: 10.3390/ijms23094996 (PMC9105169; doi:10.3390/ijms23094996)
Supplement: Supplementary file 1 [file ijms-23-04996-s001.zip]

Archive with 1 entries (1 files):
- ijms-1701149-supplementary.pdf
